# Supplementary material for: RNA targeting and cleavage by the type III-Dv CRISPR effector complex
Source: Nat Commun. 2024 Apr 18;15:3324. doi: 10.1038/s41467-024-47506-y (PMC11026444; doi:10.1038/s41467-024-47506-y)
Supplement: Supplementary file 4 — Source Data [file 41467_2024_47506_MOESM4_ESM.xlsx]

## Sheet: Fig. 3b
F
